# Supplementary material for: Impact of incidental synucleinopathy in mild cognitive impairment due to Alzheimer disease
Source: J Neuropathol Exp Neurol. 2024 Feb 12;83(4):230–7. doi: 10.1093/jnen/nlae009 (PMC10951969; doi:10.1093/jnen/nlae009)
Supplement: nlae009_Supplementary_Data [file nlae009_supplementary_data.zip]

Archive with 3 entries (2 files):
- nlae009_Supplementary_Data/
- nlae009_Supplementary_Data/Supplemental Figure 1.pdf
- nlae009_Supplementary_Data/Supplemental Table 1.docx
